# Supplementary material for: A unique phytochrome B gene in Cuscuta campestris and its responses during the initial stage of haustorium formation
Source: J Plant Res. 2025 Jun 24;138(5):857–72. doi: 10.1007/s10265-025-01653-5 (PMC12441084; doi:10.1007/s10265-025-01653-5)
Supplement: Supplementary file 2 — Supplementary file2 (XLSX 20 KB) [file 10265_2025_1653_MOESM2_ESM.xlsx]

## Sheet: Table S1
Supplementary Table 1. List of DEGs in the GS3
Cc_gene_ID	Arabidopsis locus ID	Gene name	Description
Cc000150.t1	AT2G38185.4	APD1	RING/U-box superfamily protein [Source:NCBI gene (formerly Entrezgene);Acc:818397]
Cc000150.t2	AT2G38185.4	APD1	RING/U-box superfamily protein [Source:NCBI gene (formerly Entrezgene);Acc:818397]
Cc000285.t1	AT5G15310.1	MYB16	myb domain protein 16 [Source:NCBI gene (formerly Entrezgene);Acc:831383]
Cc000292.t1	AT1G69530.2	EXPA1	expansin A1 [Source:NCBI gene (formerly Entrezgene);Acc:843288]
Cc000762.t1	AT3G60390.1	HAT3	homeobox-leucine zipper protein 3 [Source:NCBI gene (formerly Entrezgene);Acc:825210]
Cc001128.t1	AT1G07670.1	ECA4	endomembrane-type CA-ATPase 4 [Source:NCBI gene (formerly Entrezgene);Acc:837280]
Cc001374.t1	AT5G51190.1	AT5G51190	Integrase-type DNA-binding superfamily protein [Source:NCBI gene (formerly Entrezgene);Acc:835193]
Cc001518.t1	AT1G48910.1	YUC10	Flavin-containing monooxygenase family protein [Source:NCBI gene (formerly Entrezgene);Acc:841313]
Cc001634.t1	AT5G64330.1	NPH3	Phototropic-responsive NPH3 family protein [Source:NCBI gene (formerly Entrezgene);Acc:836554]
Cc001777.t1	AT4G34770.1	AT4G34770	SAUR-like auxin-responsive protein family [Source:NCBI gene (formerly Entrezgene);Acc:829629]
Cc001779.t1	AT4G34770.1	AT4G34770	SAUR-like auxin-responsive protein family [Source:NCBI gene (formerly Entrezgene);Acc:829629]
Cc001781.t1	AT4G34770.1	AT4G34770	SAUR-like auxin-responsive protein family [Source:NCBI gene (formerly Entrezgene);Acc:829629]
Cc002540.t1	AT5G47230.1	ERF5	ethylene responsive element binding factor 5 [Source:NCBI gene (formerly Entrezgene);Acc:834770]
Cc002570.t1	AT3G47380.1	AT3G47380	Plant invertase/pectin methylesterase inhibitor superfamily protein [Source:NCBI gene (formerly Entrezgene);Acc:823892]
Cc003105.t1	AT2G26070.1	RTE1	protein REVERSION-TO-ETHYLENE SENSITIVITY-like protein (DUF778) [Source:NCBI gene (formerly Entrezgene);Acc:817148]
Cc003252.t1	AT1G21460.1	SWEET1	Nodulin MtN3 family protein [Source:NCBI gene (formerly Entrezgene);Acc:838744]
Cc003650.t1	AT5G25280.2	AT5G25280	serine-rich protein-like protein [Source:NCBI gene (formerly Entrezgene);Acc:832600]
Cc003927.t1	AT3G13050.1	NiaP	Major facilitator superfamily protein [Source:NCBI gene (formerly Entrezgene);Acc:820491]
Cc003927.t2	AT3G13050.1	NiaP	Major facilitator superfamily protein [Source:NCBI gene (formerly Entrezgene);Acc:820491]
Cc004139.t1	AT1G07710.1	AT1G07710	Ankyrin repeat family protein [Source:NCBI gene (formerly Entrezgene);Acc:837285]
Cc004390.t1	AT2G26110.1	AT2G26110	bromodomain protein (DUF761) [Source:NCBI gene (formerly Entrezgene);Acc:817151]
Cc004567.t1	AT1G09380.1	UMAMIT25	nodulin MtN21 /EamA-like transporter family protein [Source:NCBI gene (formerly Entrezgene);Acc:837460]
Cc004567.t2	AT1G09380.1	UMAMIT25	nodulin MtN21 /EamA-like transporter family protein [Source:NCBI gene (formerly Entrezgene);Acc:837460]
Cc004838.t1	AT3G23150.1	ETR2	Signal transduction histidine kinase, hybrid-type, ethylene sensor [Source:NCBI gene (formerly Entrezgene);Acc:821891]
Cc004900.t1	AT1G69040.2	ACR4	ACT domain repeat 4 [Source:NCBI gene (formerly Entrezgene);Acc:843236]
Cc005151.t1	AT4G00720.1	SK32	shaggy-like protein kinase 32 [Source:NCBI gene (formerly Entrezgene);Acc:828023]
Cc005523.t1	AT3G08900.1	RGP3	reversibly glycosylated polypeptide 3 [Source:NCBI gene (formerly Entrezgene);Acc:820039]
Cc005583.t1	AT4G08920.1	CRY1	cryptochrome 1 [Source:NCBI gene (formerly Entrezgene);Acc:826470]
Cc005655.t1	AT4G37790.1	HAT22	Homeobox-leucine zipper protein family [Source:NCBI gene (formerly Entrezgene);Acc:829935]
Cc005869.t1	AT3G50940.1	AT3G50940	P-loop containing nucleoside triphosphate hydrolases superfamily protein [Source:NCBI gene (formerly Entrezgene);Acc:824258]
Cc006543.t1	AT5G49890.1	CLC-C	chloride channel C [Source:NCBI gene (formerly Entrezgene);Acc:835052]
Cc006872.t1	AT5G02200.2	FHL	far-red-elongated hypocotyl1-like protein [Source:NCBI gene (formerly Entrezgene);Acc:830832]
Cc007804.t1	AT5G02200.1	FHL	far-red-elongated hypocotyl1-like protein [Source:NCBI gene (formerly Entrezgene);Acc:830832]
Cc007804.t2	AT5G02200.2	FHL	far-red-elongated hypocotyl1-like protein [Source:NCBI gene (formerly Entrezgene);Acc:830832]
Cc008107.t1	AT5G58960.3	GIL1	glucose-6-phosphate isomerase, putative (DUF641) [Source:NCBI gene (formerly Entrezgene);Acc:836013]
Cc008171.t1	AT1G07710.1	AT1G07710	Ankyrin repeat family protein [Source:NCBI gene (formerly Entrezgene);Acc:837285]
Cc008754.t1	AT2G20180.3	PIL5	phytochrome interacting factor 3-like 5 [Source:NCBI gene (formerly Entrezgene);Acc:816538]
Cc008759.t1	AT4G31940.1	CYP82C4	cytochrome P450, family 82, subfamily C, polypeptide 4 [Source:NCBI gene (formerly Entrezgene);Acc:829324]
Cc009229.t1	AT3G12500.1	HCHIB	basic chitinase [Source:NCBI gene (formerly Entrezgene);Acc:820429]
Cc009381.t1	AT5G03860.2	MLS	malate synthase [Source:NCBI gene (formerly Entrezgene);Acc:831690]
Cc009918.t1	AT5G48170.1	SLY2	F-box family protein [Source:NCBI gene (formerly Entrezgene);Acc:834869]
Cc010677.t1	AT5G22090.2	AT5G22090	FAF-like protein (DUF3049) [Source:NCBI gene (formerly Entrezgene);Acc:832270]
Cc011041.t1	AT1G02065.1	SPL8	squamosa promoter binding protein-like 8 [Source:NCBI gene (formerly Entrezgene);Acc:839275]
Cc011106.t1	AT3G61490.3	AT3G61490	Pectin lyase-like superfamily protein [Source:NCBI gene (formerly Entrezgene);Acc:825322]
Cc011790.t1	AT4G39770.1	TPPH	Haloacid dehalogenase-like hydrolase (HAD) superfamily protein [Source:NCBI gene (formerly Entrezgene);Acc:830135]
Cc011958.t1	AT3G21690.1	AT3G21690	MATE efflux family protein [Source:NCBI gene (formerly Entrezgene);Acc:821723]
Cc012788.t1	AT4G23160.1	CRK8	cysteine-rich RECEPTOR-like kinase [Source:NCBI gene (formerly Entrezgene);Acc:828415]
Cc013079.t1	AT5G06860.1	PGIP1	polygalacturonase inhibiting protein 1 [Source:NCBI gene (formerly Entrezgene);Acc:830577]
Cc013346.t1	AT4G20260.6	PCAP1	plasma-membrane associated cation-binding protein 1 [Source:NCBI gene (formerly Entrezgene);Acc:827773]
Cc014000.t1	AT1G58420.1	AT1G58420	Uncharacterized conserved protein UCP031279 [Source:NCBI gene (formerly Entrezgene);Acc:842211]
Cc014042.t1	AT4G34110.1	PAB2	poly(A) binding protein 2 [Source:NCBI gene (formerly Entrezgene);Acc:829557]
Cc014316.t1	AT1G64940.1	CYP89A6	cytochrome P450, family 87, subfamily A, polypeptide 6 [Source:NCBI gene (formerly Entrezgene);Acc:842802]
Cc014542.t1	AT2G28100.1	FUC1	alpha-L-fucosidase 1 [Source:NCBI gene (formerly Entrezgene);Acc:817355]
Cc014542.t2	AT2G28100.1	FUC1	alpha-L-fucosidase 1 [Source:NCBI gene (formerly Entrezgene);Acc:817355]
Cc014597.t1	AT2G44280.3	AT2G44280	Major facilitator superfamily protein [Source:NCBI gene (formerly Entrezgene);Acc:819036]
Cc014597.t2	AT2G44280.2	AT2G44280	Major facilitator superfamily protein [Source:NCBI gene (formerly Entrezgene);Acc:819036]
Cc014598.t2	AT3G13510.1	AT3G13510	carboxyl-terminal peptidase, putative (DUF239) [Source:NCBI gene (formerly Entrezgene);Acc:820553]
Cc014718.t1	AT3G59900.1	ARGOS	auxin-regulated involved in organ size [Source:NCBI gene (formerly Entrezgene);Acc:825160]
Cc014719.t1	AT3G59900.1	ARGOS	auxin-regulated involved in organ size [Source:NCBI gene (formerly Entrezgene);Acc:825160]
Cc015021.t1	AT4G31940.1	CYP82C4	cytochrome P450, family 82, subfamily C, polypeptide 4 [Source:NCBI gene (formerly Entrezgene);Acc:829324]
Cc015021.t2	AT4G31940.1	CYP82C4	cytochrome P450, family 82, subfamily C, polypeptide 4 [Source:NCBI gene (formerly Entrezgene);Acc:829324]
Cc015044.t1	AT2G20180.3	PIL5	phytochrome interacting factor 3-like 5 [Source:NCBI gene (formerly Entrezgene);Acc:816538]
Cc015044.t2	AT2G20180.3	PIL5	phytochrome interacting factor 3-like 5 [Source:NCBI gene (formerly Entrezgene);Acc:816538]
Cc015644.t1	AT4G14130.1	XTH15	xyloglucan endotransglucosylase/hydrolase 15 [Source:NCBI gene (formerly Entrezgene);Acc:827051]
Cc016776.t1	AT3G20770.1	EIN3	Ethylene insensitive 3 family protein [Source:NCBI gene (formerly Entrezgene);Acc:821625]
Cc016836.t1	AT3G44380.1	AT3G44380	Late embryosis abundant (LEA) hydroxyproline-rich glycoprotein family [Source:NCBI gene (formerly Entrezgene);Acc:823563]
Cc016888.t1	AT5G54250.3	CNGC4	cyclic nucleotide-gated cation channel 4 [Source:NCBI gene (formerly Entrezgene);Acc:835513]
Cc016888.t2	AT5G54250.3	CNGC4	cyclic nucleotide-gated cation channel 4 [Source:NCBI gene (formerly Entrezgene);Acc:835513]
Cc017141.t1	AT4G18210.1	PUP10	purine permease 10 [Source:NCBI gene (formerly Entrezgene);Acc:827546]
Cc017471.t1	AT5G43700.1	ATAUX2-11	AUX/IAA transcriptional regulator family protein [Source:NCBI gene (formerly Entrezgene);Acc:834390]
Cc017700.t1	AT1G75500.2	WAT1	Walls Are Thin 1 [Source:NCBI gene (formerly Entrezgene);Acc:843886]
Cc017866.t1	AT5G18130.1	AT5G18130	uncharacterized protein [Source:NCBI gene (formerly Entrezgene);Acc:831931]
Cc017866.t2	AT5G18130.2	AT5G18130	uncharacterized protein [Source:NCBI gene (formerly Entrezgene);Acc:831931]
Cc018173.t1	AT2G47440.1	AT2G47440	Tetratricopeptide repeat (TPR)-like superfamily protein [Source:NCBI gene (formerly Entrezgene);Acc:819357]
Cc018600.t1	AT3G18080.1	BGLU44	B-S glucosidase 44 [Source:NCBI gene (formerly Entrezgene);Acc:821333]
Cc018994.t1	AT5G56000.1	Hsp81.4	HEAT SHOCK PROTEIN 81.4 [Source:NCBI gene (formerly Entrezgene);Acc:835698]
Cc019208.t1	AT5G15310.1	MYB16	myb domain protein 16 [Source:NCBI gene (formerly Entrezgene);Acc:831383]
Cc019208.t2	AT3G01140.1	MYB106	myb domain protein 106 [Source:NCBI gene (formerly Entrezgene);Acc:821209]
Cc019313.t1	AT2G45550.1	CYP76C4	cytochrome P450, family 76, subfamily C, polypeptide 4 [Source:NCBI gene (formerly Entrezgene);Acc:819163]
Cc019353.t1	AT2G37040.1	PAL1	PHE ammonia lyase 1 [Source:NCBI gene (formerly Entrezgene);Acc:818280]
Cc019643.t1	AT1G09380.1	UMAMIT25	nodulin MtN21 /EamA-like transporter family protein [Source:NCBI gene (formerly Entrezgene);Acc:837460]
Cc020059.t1	AT2G18790.1	PHYB	phytochrome B [Source:NCBI gene (formerly Entrezgene);Acc:816394]
Cc020978.t1	AT1G78020.1	AT1G78020	senescence-associated family protein, putative (DUF581) [Source:NCBI gene (formerly Entrezgene);Acc:844137]
Cc021259.t1	AT1G18835.1	MIF3	mini zinc finger [Source:NCBI gene (formerly Entrezgene);Acc:5007704]
Cc021259.t2	AT1G18835.1	MIF3	mini zinc finger [Source:NCBI gene (formerly Entrezgene);Acc:5007704]
Cc021452.t1	AT5G58070.1	TIL	temperature-induced lipocalin [Source:NCBI gene (formerly Entrezgene);Acc:835919]
Cc021452.t2	AT5G58070.1	TIL	temperature-induced lipocalin [Source:NCBI gene (formerly Entrezgene);Acc:835919]
Cc021717.t1	AT2G28305.1	LOG1	Putative lysine decarboxylase family protein [Source:NCBI gene (formerly Entrezgene);Acc:817376]
Cc021745.t1	AT1G63180.1	UGE3	UDP-D-glucose/UDP-D-galactose 4-epimerase 3 [Source:NCBI gene (formerly Entrezgene);Acc:842622]
Cc022752.t1	AT1G30820.1	AT1G30820	CTP synthase family protein [Source:NCBI gene (formerly Entrezgene);Acc:839964]
Cc022890.t1	AT2G42760.1	AT2G42760	DUF1685 family protein [Source:NCBI gene (formerly Entrezgene);Acc:818876]
Cc022930.t1	AT1G69780.1	ATHB13	Homeobox-leucine zipper protein family [Source:NCBI gene (formerly Entrezgene);Acc:843314]
Cc023073.t1	AT3G23730.1	XTH16	xyloglucan endotransglucosylase/hydrolase 16 [Source:NCBI gene (formerly Entrezgene);Acc:821955]
Cc023089.t1	AT4G13930.1	SHM4	serine hydroxymethyltransferase 4 [Source:NCBI gene (formerly Entrezgene);Acc:827027]
Cc023090.t1	AT3G23820.1	GAE6	UDP-D-glucuronate 4-epimerase 6 [Source:NCBI gene (formerly Entrezgene);Acc:821965]
Cc023195.t1	AT4G17440.2	AT4G17440	chromogranin (DUF1639) [Source:NCBI gene (formerly Entrezgene);Acc:827455]
Cc023216.t1	AT2G28550.3	RAP2.7	uncharacterized protein [Source:NCBI gene (formerly Entrezgene);Acc:817403]
Cc023216.t2	AT2G28550.3	RAP2.7	uncharacterized protein [Source:NCBI gene (formerly Entrezgene);Acc:817403]
Cc023341.t1	AT2G01470.1	STL2P	SEC12P-like 2 protein [Source:NCBI gene (formerly Entrezgene);Acc:814675]
Cc023440.t1	AT5G55830.1	AT5G55830	Concanavalin A-like lectin protein kinase family protein [Source:NCBI gene (formerly Entrezgene);Acc:835677]
Cc023889.t1	AT4G34770.1	AT4G34770	SAUR-like auxin-responsive protein family [Source:NCBI gene (formerly Entrezgene);Acc:829629]
Cc023890.t1	AT4G34770.1	AT4G34770	SAUR-like auxin-responsive protein family [Source:NCBI gene (formerly Entrezgene);Acc:829629]
Cc023891.t1	AT4G34770.1	AT4G34770	SAUR-like auxin-responsive protein family [Source:NCBI gene (formerly Entrezgene);Acc:829629]
Cc023892.t1	AT4G34770.1	AT4G34770	SAUR-like auxin-responsive protein family [Source:NCBI gene (formerly Entrezgene);Acc:829629]
Cc024768.t1	AT5G25350.1	EBF2	EIN3-binding F box protein 2 [Source:NCBI gene (formerly Entrezgene);Acc:832607]
Cc025233.t1	AT3G48700.1	CXE13	carboxyesterase 13 [Source:NCBI gene (formerly Entrezgene);Acc:824031]
Cc025721.t1	AT4G10640.1	IQD16	IQ-domain 16 [Source:NCBI gene (formerly Entrezgene);Acc:826656]
Cc026100.t1	AT1G55020.1	LOX1	lipoxygenase 1 [Source:NCBI gene (formerly Entrezgene);Acc:841944]
Cc026147.t1	AT2G37210.1	LOG3	lysine decarboxylase family protein [Source:NCBI gene (formerly Entrezgene);Acc:818298]
Cc026203.t1	AT5G49660.1	XIP1	Leucine-rich repeat transmembrane protein kinase family protein [Source:NCBI gene (formerly Entrezgene);Acc:835028]
Cc026203.t1	AT5G49660.1	XIP1	Leucine-rich repeat transmembrane protein kinase family protein [Source:NCBI gene (formerly Entrezgene);Acc:835028]
Cc026203.t1	AT5G49660.1	XIP1	Leucine-rich repeat transmembrane protein kinase family protein [Source:NCBI gene (formerly Entrezgene);Acc:835028]
Cc026203.t1	AT5G49660.1	XIP1	Leucine-rich repeat transmembrane protein kinase family protein [Source:NCBI gene (formerly Entrezgene);Acc:835028]
Cc026203.t1	AT5G49660.1	XIP1	Leucine-rich repeat transmembrane protein kinase family protein [Source:NCBI gene (formerly Entrezgene);Acc:835028]
Cc026934.t1	AT5G14230.1	AT5G14230	ankyrin [Source:NCBI gene (formerly Entrezgene);Acc:831273]
Cc027149.t1	AT5G25610.1	RD22	BURP domain-containing protein [Source:NCBI gene (formerly Entrezgene);Acc:832636]
Cc027273.t1	AT1G21460.1	SWEET1	Nodulin MtN3 family protein [Source:NCBI gene (formerly Entrezgene);Acc:838744]
Cc027547.t1	AT3G60390.1	HAT3	homeobox-leucine zipper protein 3 [Source:NCBI gene (formerly Entrezgene);Acc:825210]
Cc027561.t1	AT1G02065.1	SPL8	squamosa promoter binding protein-like 8 [Source:NCBI gene (formerly Entrezgene);Acc:839275]
Cc027771.t1	AT4G16780.1	HB-2	homeobox protein 2 [Source:NCBI gene (formerly Entrezgene);Acc:827384]
Cc027771.t2	AT4G16780.1	HB-2	homeobox protein 2 [Source:NCBI gene (formerly Entrezgene);Acc:827384]
Cc027813.t1	AT3G22230.1	AT3G22230	Ribosomal L27e protein family [Source:NCBI gene (formerly Entrezgene);Acc:821787]
Cc027999.t1	AT4G22810.1	AT4G22810	Putative AT-hook DNA-binding family protein [Source:NCBI gene (formerly Entrezgene);Acc:828380]
Cc029712.t1	AT5G25350.1	EBF2	EIN3-binding F box protein 2 [Source:NCBI gene (formerly Entrezgene);Acc:832607]
Cc029950.t1	AT2G47440.1	AT2G47440	Tetratricopeptide repeat (TPR)-like superfamily protein [Source:NCBI gene (formerly Entrezgene);Acc:819357]
Cc030019.t1	AT3G63010.1	GID1B	alpha/beta-Hydrolases superfamily protein [Source:NCBI gene (formerly Entrezgene);Acc:825476]
Cc030019.t2	AT3G63010.1	GID1B	alpha/beta-Hydrolases superfamily protein [Source:NCBI gene (formerly Entrezgene);Acc:825476]
Cc030840.t1	AT3G45970.1	EXLA1	expansin-like A1 [Source:NCBI gene (formerly Entrezgene);Acc:823740]
Cc031545.t1	AT3G08900.1	RGP3	reversibly glycosylated polypeptide 3 [Source:NCBI gene (formerly Entrezgene);Acc:820039]
Cc031639.t1	AT3G23150.1	ETR2	Signal transduction histidine kinase, hybrid-type, ethylene sensor [Source:NCBI gene (formerly Entrezgene);Acc:821891]
Cc031727.t1	AT4G35070.2	AT4G35070	SBP (S-ribonuclease binding protein) family protein [Source:NCBI gene (formerly Entrezgene);Acc:829659]
Cc032764.t1	AT2G48020.1	AT2G48020	Major facilitator superfamily protein [Source:NCBI gene (formerly Entrezgene);Acc:819414]
Cc032764.t2	AT2G48020.1	AT2G48020	Major facilitator superfamily protein [Source:NCBI gene (formerly Entrezgene);Acc:819414]
Cc033522.t1	AT3G29575.4	AFP3	ABI five binding protein 3 [Source:NCBI gene (formerly Entrezgene);Acc:822619]
Cc033715.t1	AT3G02040.1	SRG3	senescence-related 3 [Source:NCBI gene (formerly Entrezgene);Acc:821175]
Cc033770.t1	AT5G10100.1	TPPI	Haloacid dehalogenase-like hydrolase (HAD) superfamily protein [Source:NCBI gene (formerly Entrezgene);Acc:830874]
Cc034377.t1	AT1G19100.1	DMS11	Histidine kinase-, DNA gyrase B-, and HSP90-like ATPase family protein [Source:NCBI gene (formerly Entrezgene);Acc:838492]
Cc034377.t2	AT1G19100.1	DMS11	Histidine kinase-, DNA gyrase B-, and HSP90-like ATPase family protein [Source:NCBI gene (formerly Entrezgene);Acc:838492]
Cc034501.t1	AT3G50980.1	XERO1	dehydrin xero 1 [Source:NCBI gene (formerly Entrezgene);Acc:824262]
Cc034604.t1	AT4G37770.1	ACS8	1-amino-cyclopropane-1-carboxylate synthase 8 [Source:NCBI gene (formerly Entrezgene);Acc:829933]
Cc034604.t1	AT4G37770.1	ACS8	1-amino-cyclopropane-1-carboxylate synthase 8 [Source:NCBI gene (formerly Entrezgene);Acc:829933]
Cc034604.t1	AT4G37770.1	ACS8	1-amino-cyclopropane-1-carboxylate synthase 8 [Source:NCBI gene (formerly Entrezgene);Acc:829933]
Cc034720.t1	AT5G20030.1	AT5G20030	Plant Tudor-like RNA-binding protein [Source:NCBI gene (formerly Entrezgene);Acc:832125]
Cc034844.t2	AT4G27950.1	CRF4	cytokinin response factor 4 [Source:NCBI gene (formerly Entrezgene);Acc:828908]
Cc034909.t1	AT2G20340.1	AAS	Pyridoxal phosphate (PLP)-dependent transferases superfamily protein [Source:NCBI gene (formerly Entrezgene);Acc:816553]
Cc034909.t2	AT2G20340.1	AAS	Pyridoxal phosphate (PLP)-dependent transferases superfamily protein [Source:NCBI gene (formerly Entrezgene);Acc:816553]
Cc037192.t1	AT1G68300.1	AT1G68300	Adenine nucleotide alpha hydrolases-like superfamily protein [Source:NCBI gene (formerly Entrezgene);Acc:843159]
Cc037539.t1	AT3G02040.1	SRG3	senescence-related 3 [Source:NCBI gene (formerly Entrezgene);Acc:821175]
Cc037657.t1	AT5G11590.1	TINY2	Integrase-type DNA-binding superfamily protein [Source:NCBI gene (formerly Entrezgene);Acc:831031]
Cc038117.t1	AT2G48020.1	AT2G48020	Major facilitator superfamily protein [Source:NCBI gene (formerly Entrezgene);Acc:819414]
Cc041379.t1	AT3G58640.2	AT3G58640	Mitogen activated protein kinase kinase kinase-like protein [Source:NCBI gene (formerly Entrezgene);Acc:825033]
Cc041379.t2	AT3G58640.2	AT3G58640	Mitogen activated protein kinase kinase kinase-like protein [Source:NCBI gene (formerly Entrezgene);Acc:825033]
Cc041521.t1	AT3G07880.1	SCN1	Immunoglobulin E-set superfamily protein [Source:NCBI gene (formerly Entrezgene);Acc:819979]
Cc042073.t1	AT2G20180.3	PIL5	phytochrome interacting factor 3-like 5 [Source:NCBI gene (formerly Entrezgene);Acc:816538]
Cc043978.t1	AT4G37790.1	HAT22	Homeobox-leucine zipper protein family [Source:NCBI gene (formerly Entrezgene);Acc:829935]
Cc044266.t1	AT5G16440.1	IPP1	isopentenyl diphosphate isomerase 1 [Source:NCBI gene (formerly Entrezgene);Acc:831505]
Cc044589.t1	AT2G18790.1	PHYB	phytochrome B [Source:NCBI gene (formerly Entrezgene);Acc:816394]
Cc044768.t1	AT4G14746.1	AT4G14746	neurogenic locus notch-like protein [Source:NCBI gene (formerly Entrezgene);Acc:827129]
Cc044768.t1	AT4G14746.1	AT4G14746	neurogenic locus notch-like protein [Source:NCBI gene (formerly Entrezgene);Acc:827129]
Cc044768.t2	AT4G14746.1	AT4G14746	neurogenic locus notch-like protein [Source:NCBI gene (formerly Entrezgene);Acc:827129]
Cc044965.t1	AT2G02130.1	LCR68	low-molecular-weight cysteine-rich 68 [Source:NCBI gene (formerly Entrezgene);Acc:814744]
Cc044965.t2	AT2G02130.1	LCR68	low-molecular-weight cysteine-rich 68 [Source:NCBI gene (formerly Entrezgene);Acc:814744]
Cc044976.t1	AT1G48910.1	YUC10	Flavin-containing monooxygenase family protein [Source:NCBI gene (formerly Entrezgene);Acc:841313]
Cc045355.t1	AT5G06860.1	PGIP1	polygalacturonase inhibiting protein 1 [Source:NCBI gene (formerly Entrezgene);Acc:830577]
Cc045700.t1	AT5G11590.1	TINY2	Integrase-type DNA-binding superfamily protein [Source:NCBI gene (formerly Entrezgene);Acc:831031]
Cc045966.t1	AT1G45207.2	AT1G45207	Remorin family protein [Source:NCBI gene (formerly Entrezgene);Acc:841090]
Cc046117.t1	AT5G43050.1	NPQ6	YCF20-like protein (DUF565) [Source:NCBI gene (formerly Entrezgene);Acc:834320]
Cc046175.t1	AT5G65040.1	AT5G65040	senescence-associated family protein (DUF581) [Source:NCBI gene (formerly Entrezgene);Acc:836628]
Cc046272.t1	AT1G68530.1	KCS6	3-ketoacyl-CoA synthase 6 [Source:NCBI gene (formerly Entrezgene);Acc:843182]
Cc046534.t1	AT5G01620.2	TBL35	TRICHOME BIREFRINGENCE-LIKE 35 [Source:NCBI gene (formerly Entrezgene);Acc:831716]
Cc046871.t1	AT5G51190.1	AT5G51190	Integrase-type DNA-binding superfamily protein [Source:NCBI gene (formerly Entrezgene);Acc:835193]
Cc047517.t1	AT5G66460.1	MAN7	Glycosyl hydrolase superfamily protein [Source:NCBI gene (formerly Entrezgene);Acc:836778]
Cc047522.t1	AT3G50980.1	XERO1	dehydrin xero 1 [Source:NCBI gene (formerly Entrezgene);Acc:824262]
