# Supplementary material for: A unique phytochrome B gene in Cuscuta campestris and its responses during the initial stage of haustorium formation
Source: J Plant Res. 2025 Jun 24;138(5):857–72. doi: 10.1007/s10265-025-01653-5 (PMC12441084; doi:10.1007/s10265-025-01653-5)
Supplement: Supplementary file 3 — Supplementary file3 (XLSX 14 KB) [file 10265_2025_1653_MOESM3_ESM.xlsx]

## Sheet: Table S2
Supplementary Table 2. Gene names and accessions in the present study
Phytochrome	Name	Accession	ID (Vogel et al. 2018)		PIF	Name	Accession	ID (Vogel et al. 2018)		HD-ZIP I/II	Class	Name	Accession	ID (Vogel et al. 2018)	Reference
Cuscuta campestris	CcPHYAa	VFQ84858.1	Cc004530.t1		Cuscuta campestris	CcPIF1.1a	VFQ95882.1	Cc011657.t2		Cuscuta campestris	HD-ZIP I	CcHB7	VFQ99272.1	Cc014209.t1	Jhu et al. 2022
	CcPHYAb	VFQ60648.1	Cc019681.t1			CcPIF1.1b	VFQ68304.1	Cc025310.t1				CcHB7like	VFQ88249.1	Cc037848.t1	Jhu et al. 2022
	CcPHYCa	VFQ89433.1	Cc006928.t1			CcPIF1.2a	VFR00542.1	Cc015044.t1				CcHB13a	VFQ64466.1	Cc022930.t1
	CcPHYCb	VFQ90882.1	Cc007754.t1			CcPIF1.2b	VFQ86290.1	Cc005290.t1				CcHB13b	VFQ66703.1	Cc045171.t1
	CcPHYB1a	VFQ76936.1	Cc031752.t1			CcPIF3a	VFQ69253.1	Cc045995.t1			HD-ZIP II	CcHAT3a	VFQ69997.1	Cc027547.t1
	CcPHYB1b	VFQ76251.1	Cc031342.t1			CcPIF3b	VFQ70384.1	Cc046410.t1				CcHAT3b	VFQ75797.1	Cc000762.t1
	CcPHYB2a	VFQ61026.1	Cc020059.t1			CcPIF4a	VFQ60559.1	Cc042073.t1				CcHAT22a	VFQ86808.1	Cc005655.t1
	CcPHYB2b	VFQ65113.1	Cc044589.t1			CcPIF4b	VFQ92694.1	Cc008754.t1				CcHAT22b	VFQ62286.1	Cc043978.t1
	CcPHYEa	VFR03033.1	Cc017131.t1			CcPIF8a	VFQ87867.1	Cc037689.t1				CcHB2	VFQ70538.1	Cc027771.t1
	CcPHYEb	VFQ60291.1	Cc041797.t1			CcPIF8b	VFQ75765.1	Cc000729.t1				CcHB2	VFQ70538.1	Cc027771.t2
Cuscuta australis	CaPHYA	RAL52740.1			Arabidopsis thaliana	AtPIF1	AT2G20180.2			Arabidopsis thaliana	HD-ZIP I	ATHB1	AT3G01470.1
	CaPHYC	RAL39348.1				AtPIF2	AT2G46970.1					ATHB3	AT5G15150.1
	CaPHYB1	RAL47423.1				AtPIF3	AT1G09530.1					ATHB5	AT5G65310.1
	CaPHYB2	RAL38571.1				AtPIF4	AT2G43010.5					ATHB6	AT2G22430.1
	CaPHYE	RAL50301.1				AtPIF5	AT3G59060.2					ATHB7	AT2G46680.1
Cuscuta epithymum	CepPHYB1	CAH9120480.1				AtPIF6	AT3G62090.2					ATHB12	AT3G61890.1
	CepPHYB2a	CAH9146821.1				AtPIF7	AT5G61270.1					ATHB13	AT1G69780.1
	CepPHYB2b	CAH9146822.1				AtPIF8	AT4G00050.1					ATHB16	AT4G40060.1
	CepPHYB2c	CAH9097701.1			Solanum tuberosum	StPIF1a	PGSC0003DMP400032989					ATHB20	AT3G01220.1
Cuscuta europea	CeuPHYB1	CAH9055154.1				StPIF1b	PGSC0003DMP400025911					ATHB21	AT2G18550.1
	CeuPHYB2a	CAH9104218.1				StPIF3	PGSC0003DMP400031850					ATHB22	AT2G36610.1
	CeuPHYB2b	CAH9104220.1				StPIF4	PGSC0003DMP400027897					ATHB23	AT1G26960.1
Marchantia polymorpha	MpPHY	BAV14127.1				StPIF7a	PGSC0003DMP400042485					ATHB40	AT4G36740.2
Amborella trichopoda	AmtrPHYA	XP_020520477.1				StPIF7b	PGSC0003DMP400055864					ATHB51	AT5G03790.1
	AmtrPHYB	XP_006841448.1				StPIF8	PGSC0003DMP400045048					ATHB52	AT5G53980.1
Zea mays	ZmPHYA	NP_001358112.1			Solanum lycopersicum	SlPIF1a	Solyc09g063010.2.1					ATHB53	AT5G66700.1
	ZmPHYB	NP_001169810.1				SlPIF1b	Solyc06g008030.2.1					ATHB54	AT1G27050.1
	ZmPHYC2	NP_001131622.1				SlPIF3	Solyc01g102300.2.1					ATHB2	AT4G16780.1
Oryza sativa	OsPHYA	NP_001405525.1				SlPIF4	Solyc07g043580.2.1					ATHB4	AT2G44910.1
	OsPHYB	NP_001389072.1				SlPIF7a	Solyc03g115540.1.1				HD-ZIP II	ATHB17	AT2G01430.1
	OsPHYC	NP_001405645.1				SlPIF7b	Solyc06g069600.1.1					HAT1	AT4G17460.1
Arabidopsis thaliana	AtPHYA	NP_172428.1				SlPIF8a	Solyc01g090790.2.1					HAT2	AT5G47370.1
	AtPHYB	NP_179469.1				SlPIF8b	Solyc10g018510.1.1					HAT3	AT3G60390.1
	AtPHYC	NP_198433.1			Ipomoea trifida	ItfPIF1.1	itf07g16900.t1					HAT9	AT2G22800.1
	AtPHYD	NP_193360.1				ItfPIF1.2	itf04g26810.t1					HAT14	AT5G06710.1
	AtPHYE	NP_193547.4				ItfPIF3.1	itf01g17510.t1					HAT22	AT4G37790.1
Glycine max	GmPHYA	NP_001238286.2				ItfPIF3.2	itf10g13440.t1
	GmPHYB	NP_001240097.1				ItfPIF4	itf02g09990.t1
	GmPHYE-like	NP_001273774.1				ItfPIF8	itf04g02560.t1
Abeliophyllum distichum	AdPHYB	UWV21261.1			Ipomoea triloba	ItbPIF1.1	itb07g18930.t1
Brandisia cauliflora	BcaPHYB	WFD60888.1				ItbPIF1.2	itb04g26140.t1
Brandisia chevalieri	BchPHYB	WFD60853.1				ItbPIF3.1	itb01g10970.t1
Brandisia discolor	BdPHYB	WFD60859.1				ItbPIF3.2	itb10g13850.t2
Nicotiana attenuata	NaPHYB	OIS98574.1				ItbPIF4	itb02g05380.t1
Nicotiana plumbaginifolia	NpPHYB	CAA74992.1				ItbPIF8	itb04g02660.t1
Nicotiana sylvestris	NsPHYB	XP 009789288.1
Nicotiana tabacum	NtaPHYB	ALN38804.1
Nicotiana tomentosiformis	NtoPHYB	XP 009606016.1
Solanum dulcamara	SdPHYB	XP 055818407.1
	SdPHYB-like	XP 055811189.1
Solanum stenotomum	SsPHYB	XP 049377436.1
	SsPHYB-like	XP 049403611.1
Solanum verrucosum	SvPHYB	XP 049364282.1
	SvPHYB-like	XP 049365976.1
Solanum tuberosum	StPHYB	CAA74908.1
Solanum lycopersicum	SlPHYB1	NP 001293131.1
	SlPHYB2	NP 001317100.1
Ipomoea trifida	ItfPHYB	GLL48465.1
Ipomoea triloba	ItbPHYB	XP 031112073.1
Ipomoea nil	InPHYB	XP 019174791.1
