# Supplementary material for: A unique phytochrome B gene in Cuscuta campestris and its responses during the initial stage of haustorium formation
Source: J Plant Res. 2025 Jun 24;138(5):857–72. doi: 10.1007/s10265-025-01653-5 (PMC12441084; doi:10.1007/s10265-025-01653-5)
Supplement: Supplementary file 4 — Supplementary file4 (XLSX 10 KB) [file 10265_2025_1653_MOESM4_ESM.xlsx]

## Sheet: Table S3
Supplementary Table 3. List of primers used in the present study
Cc gene id	Name	Forward	Reverse	Reference
Cc031342.t1 Cc031752.t1	CcPHYB1	TCAGTTCCGAGCCTGGAGAG	CGGATTGAGCAGGGTGATCT
Cc020059.t1 Cc044589.t1	CcPHYB2	CGCGCAGTACATGGCAAATA	ATTCCTCCCTCCCACAGCAT
Cc015044.t1 Cc015044.t2	CcPIF1	TCAGCGAGGAGAAGTCCATT	CACGGGATTGCTTCTTTCCA
Cc008754.t1 Cc042073.t1	CcPIF4	CCAAGCACCACCATTGTTGA	GGACCCAAACGGTTCACGTA
Cc000762.t1 Cc027547.t1	CcHAT3	GCAAAGCAGTTGAATCTAAAGCCTA	ACTCGCAATCCACTTCTGTTTG
Cc027771.t1 Cc027771.t2	CcHB2	AACCCGGAGGAGAACGAGAG	TGGGGTTGAGGGTATTGTGC
Cc022930.t1 Cc045171.t1	CcHB13	ACAGGAGGGCTAGGTGGAAGA	TTGTGGTTTTGGGCTTGGA
Cc015968.t1 Cc032054.t1	CcTUB	TAAGTTTGACCTCATGTACTGCAAG	AGTACTCAACATCATCTCCATCCTC	Narukawa et al. 2021
